# Supplementary material for: Facile Galvanic Replacement Toward One-Dimensional Cu-Based Bimetallic Nanobelts
Source: Nanomaterials (Basel). 2025 Dec 26;16(1):38. doi: 10.3390/nano16010038 (PMC12787740; doi:10.3390/nano16010038)
Supplement: Supplementary file 1 [file nanomaterials-16-00038-s001.zip]

Archive with 1 entries (1 files):
- nanomaterials-4030014-supplementary.pdf
